# Supplementary material for: Effects of LC n-3 PUFA Supplementation on Muscle Pain, Function, and Damage Markers in Healthy Young to Middle-Aged Adults Following Acute or Chronic Exercise: A Systematic Review and Meta-Analysis of Randomized Controlled Trials
Source: Nutrients. 2026 Apr 30;18(9):1447. doi: 10.3390/nu18091447 (PMC13165459; doi:10.3390/nu18091447)
Supplement: Supplementary file 1 [file nutrients-18-01447-s001.zip]

Archive with 1 entries (1 files):
- nutrients-3762921-supplementary.pdf
